# Supplementary material for: Development of a 15-Gene Signature Model as a Prognostic Tool in Sex Hormone-Dependent Cancers
Source: Biomed Res Int. 2021 Nov 24;2021:3676107. doi: 10.1155/2021/3676107 (PMC8635877; doi:10.1155/2021/3676107)
Supplement: Supplementary Materials — Table S1: multivariate logistic regression analysis of 15 hub genes. Table S2: univariate Cox regression analysis of activated CD4 T cells for patient prognosis. Figure S1: the correlation between the luminal A-like phenotype and infiltrating immune cells in tumor samples. [file 3676107.f1.zip]

Archive with 3 entries (3 files):
- Supplementary_Figure S1.pdf
- Supplementary_TableS1.pdf
- Supplementary_TableS2.pdf
